# Supplementary material for: Pharmacologic neuroprotective agents for the treatment of perinatal asphyxia in low-income and lower-middle-income countries: A systematic review and meta-analysis of randomised controlled trials
Source: PLoS One. 2025 Dec 4;20(12):e0337798. doi: 10.1371/journal.pone.0337798 (PMC12677539; doi:10.1371/journal.pone.0337798)
Supplement: S3 File — (XLSX) [file pone.0337798.s003.xlsx]

## Sheet: CONSORT
		Outcome 1 Survival		Outcome 2 - Frequency of successful initiation of feeds/sucking at discharge		Outcome 3 Mean time to Initiation of oral feeds		Outcome 4 No need for Seizure control at review time		Outcome 5 - Time to seizure control (Median/Mean)		Outcome 6 - Duration of Hospital Stay		Outcome 7- USG/Neuroimaging at 1 month or discharge Normal		Outcome 8 - Neurologic Outcome at 1 month/discharge (Normal)		Outcome 9 - Neurologic Outcome at 3 months (Normal)		Outcome 10 - Neurologic Outcome at 6 months (Normal)		Outcome 11 - Neurologic Outcome at 12 months (Normal)		Outcome 12 - Neurologic Outcome at 19 months (Normal)
	INTERVENTION	Intervention	Control	Intervention	Control	Intervention	Control	Intervention	Control	Intervention	Control	Intervention	Control	Intervention	Control	Intervention	Control	Intervention	Control	Intervention	Control	Intervention	Control	Intervention	Control
Ahmad et al., 2018	Melatonin	35/40 (87.5%)	26/40 (65%)
Akther et al., 2020	Topiramate					2.63±1.1	4.5±1.3			24 (19.536)	72 (24,72)	6.3±1.7	10.3±2.7	28/30 (93%)	14/27 (52%)	24/29 (73%)	11/27 (41%)	24/28 (85.7%)	10/26 (38%)
Bhat et al., 2009	Magnesium sulphate	16/18 (88.9%)	16/18 (88.9%)	14/18 (77%)	7/18 (37%)			15/18 (83%)	10/18 (56%)					15/18 (83%)	10/18 (56%)	14/18 (77%)	8/18 (44%)
Iqbal et al., 2021	Magnesium sulphate	29/31 (93.5)	27/31 (87.1%)			1.580±0.564	2.516±0.961			1.708±0.464	2.652±1.112	3.258±1.063	4.387±1.994	16/28 (57.1%)	11/28 (39.3)					21/27 (77%)	19/27 (70.4%)
Mahmood et al., 2015	Magnesium sulphate			24/35 (71.4%)	14/35 (40%)									31/35 (88.6%)	22/35 (62.9%)
Malla et al., 2017	Erythropoietin	8/50 (16%)	8/50 (16%)	45/50 (90%)	44/50 (88%)	6±4.3	9.7±5.1	34/42 (81%)	25/42 (57%)			9.7±6.9	13.5±8.1	30/50 (60%)	20/50 (40%)									30/42 (71%)	15/42 (36%)
Prakash et al. 2016	Magnesium sulphate	19/22(86.4%)	14/19(73.7%)																			19/22(86.4)	14/19(73.7%)
Rahman et al. 2021	Magnesium sulphate	20/25(80%)	19/25(76.00%)
Rashid et al.,2015	Magnesium sulphate			72/100(72.00%)	31/100(31%)
Sajid et al., 2018	Magnesium sulphate			25/33(75.7%)	13/33(39.4%)									28/33(84.9%)	17/33(51.5%)	25/33(75.8%)	15/33(45.4%)
Salamah et al., 2023	Citicoline							38/40(95%)	29/40(72.5%)			25.58 ± 9.36	34.43 ± 13.53	30/40(75%)	19/40(47.5%)
Siddiqui and Butt, 2021	Magnesium sulphate	30/41(75%)	26/41(65%)	27/41(67.5%)	16/41(40%)			10/41(24.39)	8/41(19.51%)							26/41(65%)	15/41(37.5%)

## Sheet: S3_Data Extraction
	ARTICLE DESCRIPTION	STUDY LOCATION			DESCRIPTION OF STUDY PARTICIPANTS										METHODS														RESULTS				ADDITIONAL INFORMATION/DISCUSSION
															RANDOMIZATION
Ref.	First Author+Year	Country	Region	Level of Facility (e.g., tertiary or secondary)	male (how many male participants in the sample)	female (how many female participants in the sample)	Minimum EGA at birth	Max age at recruitment (hours)	Sample size calculation reported	number enrolled	Number followed up	Number lost to follow up	Diagnosis of PA/HIE	Tool for Staging of HIE	Sequence generation stated	Allocation concealment	Restrictions used	Blinding	Use of intention to treat principle	Type of Intervention/Drug Used (neuroprotective agents)	Dosage of Intervention	Duration of intervention	Route of administration of intervention	Comparator (placebo and type of supportive care)	Primary Outcomes (SURVIVAL/MORTALITY)/Outcome measurement tools (e.g., MRI, EEG, developmental assessments, Thompson Score)/Timing of outcome measurement (e.g., at discharge, 1 year, 18 months)	Primary Outcomes (TIME TO RECOVERY)/Outcome measurement tools (e.g., MRI, EEG, developmental assessments, Thompson Score)/Timing of outcome measurement (e.g., at discharge, 1 year, 18 months)	Primary Outcomes (NEURODEVELOPMENTAL OUTCOME)/Outcome measurement tools (e.g., MRI, EEG, developmental assessments, Thompson Score)/Timing of outcome measurement (e.g., at discharge, 1 year, 18 months)	Secondary Outcomes (ADVERSE EVENT)/Outcome measurement tools (e.g., MRI, EEG, developmental assessments, Thompson Score)/Timing of outcome measurement (e.g., at discharge, 1 year, 18 months)	Results Baseline Data Reported	Results Summary of Findings (Narrative description)	Results Effect Size (e.g., relative risk, odds ratio, mean difference) P-Values	Results Precision estimation	Report on missing data/information	Study Limitations by Authors	Generalizability	Conflicts of Interest
1.	Ahmad et al., 2018	Pakistan	Asia	Tertiary	26 vs 17	14 vs 23	34	12	Yes	80	80	Excluded	Clinical	Thompson Score	Yes	No		No	NA	Melatonin	10mg	One dose	NG tube	Standard treatment only (oxygen therapy, intravenous (IV) fluids, intensive monitoring, broad-spectrum antibiotic cover for possible role of infection and control of fits if required)	28 days	Nil	Nil	Nil	Yes (more males in the intervention group, otherwise comparable)	14(35%) babies died in the standard treatment group, while 5(12.5%) died in the intervention group (p=0.03)	p < 0.05		NA	Nonblinding. Small sample size.	No	None existed
2.	Akther et al., 2020	Bangladesh	Asia	Tertiary	17 vs 21	15 vs 11	38	24	No	64	64	Excluded	Clinical	Sarnat and Sarnat	No	No		No	NA	Topiramate	10 mg daily	3 days	oral	Supportive care only (oxygen, volume expanders, inotropes, diuretics, anticonvulsants, antibioticswithin 24 hours of birth)	No effect; reported in the discussion	1) time taken to control seizure, 2)time of the initiation oral feeding, 3)duration of hospital stay	1m & 3m/ developmental delay/ RNDA method	Nil	Yes (comparable)	Early administration of topiramate to neonates with moderate to severe HIE in perinatal asphyxia was very effective in controlling seizures, (p = 0.00), normal USG findings at 1 month (OR 0.08; 95% CI 0.02-0.39), and producing favourable neurodevelopmental outcomes at 1 month (OR 0.14; 95% CI 0.04-0.49) and 3 months of age (OR 0.19; 95 CI 0.59-0.60)	OR, p < 0.05		No	USG was not done at 3 months because of financial constraints	No	Not reported
3.	Bhat et al., 2009	India	Asia	Tertiary	12 vs 9	8 vs 11	37	6	Yes	40	40	None	Clinical & Biochemical	Clinical	Yes	No		Yes	NA	Magnesium Sulphate	250 mg/kg per dose daily	Three doses at zero, 24 and 48 hour interval	IV infusion	Placebo (Normal saline) + Respiratory support in the form of oxygen therapyor ventilation was provided as and when needed. Pressor support in the form of dopamine or dobutamine administration was provided as and when needed	At discharge	Measured at discharge or day 14: 1) Oral feedings (sucking) at discharge, 2) Seizures requiring anticonvulsants, 3) Good short-term outcome, 4) Abnormal neurologic exam	Nil	Nil	Yes (comparable)	On mortality, (p = 1); Abnormal neurologic examination findings at discharge (p = 0.04), Oral feedings (sucking) at discharge (p = 0.04), Seizures requiring anticonvulsants (p = 0.1), Good short-term outcome (p = 0.02)	p < 0.05		NA	None reported	No	Not reported
4	Iqbal et al., 2021	Pakistan	Asia	Tertiary	23 vs 21	8 vs 10	37	Not stated	Yes	62		Yes; 2	Clinical	Sarnat and Sarnat	Yes	Yes		Yes	NA	Magnesium Sulphate	250 mg/kg per dose daily	Three doses at zero, 24 and 48 hour interval	IV infusion	Placebo (10% Dextrose water) + supportive care (not described)	At discharge	1) initiation of feed, 2) seizure control, 3) duration of stay	6 months/ developmental delay/ ShaMaq Developmental Inventory	Nil	Yes (comparable)	In the intervention group, seizures were controlled earlier (p = 0.001), feeding was commenced earlier (p = 0.002), the mean duration of stay was shorter (p = 0.003), mortality was lower (two deaths versus four deaths = 0.390); In the magnesium group, 12 of 28 (42.85%) patients had an abnormal cranial ultrasound compared to 17 of 28 (60.71%) in the placebo group (p = 0.783). At 6 months, developm…	p < 0.05	Yes	Yes (2 Lost to follow up)	1) Study did not separately delineate the effect of magnesium sulfate in moderate and severe HIE. 2) Follow up was limited to 6 months)	No	Not reported
5.	Mahmood et al., 2015	Pakistan	Asia	Tertiary	48	22	37	6	Yes	64	70	Excluded	Clinical	Clinical	No	No		No	NA	Magnesium Sulphate	250 mg/kg/dose daily	Three doses at zero, 24 and 48 hour interval	IV infusion	5%D/normal saline	Not reported	14 days/discharge: sucking at discharge. 2) CT changes at 14 days	Nil	Nil	Yes (comparable)	More infants in the intervention group were sucking at discharge (71.4℅ vs 40℅; p=0.008). Neuroimaging (CT scan on day 14th) yielded abnormal findings for fewer neonates in the intervention group (11.4% vs 37.1℅ p= 0.012)	p < 0.05		No	None reported	No	Not reported
6.	Malla et al., 2017	India	Asia	Tertiary	28 vs 31	22 vs 19	37	6	Yes	100	100	0	Clinical and biomedical	CLinical	Yes	Yes		Yes	NA	Erythropoietin	500 IU/kg/dose on alternate days	Five doses at zero hour, then on alternate days for 5 doses	IV	Normal saline	At discharge and 19 months/MRI	Nil	GMCSF and Bailey scale/ 19 months	Yes	Yes (comparable)	In the treatment group, 8 patients died (6 in the neonatal period and 2 during follow-up) and 12 patients survived with severe or moderate disability, whereas in the placebo group 8 patients died (6 in the neonatal period and 2 during follow-up) and 27 patients survived with severe or moderate disability (RR, 0.57; 95% CI, 0.38 to 0.85; number needed to treat 4). here was less risk of death or di…	RR, p < 0.05		Yes (none lost to follow up)	None reported	No	Not reported
7.	Prakash et al. 2016	India	Asia	Tertiary			37	6	Yes	120	22 versus 19	38 versus 41	Clinical	Sarnat and Sarnat	Yes	No		No		Magnesium Sulphate	250 mg/kg/dose	Three doses at zero, 24 and 48 hour interval	IV infusion	Normal saline	12 months	Nil	12 months		Yes (comparable)	Of 22 infants in magnesium,3(13.6%) died or survived with neurodevelopmental disability as compared with five of ninteen infants (26.3%) in the placebo group	Reported: relative risk, 0.51; 95% CI: 0.14-1.88; p=0.32		Yes	Nonblinding, small sample size, poor follow-up, use of only screening method for development assessment	No	None reported
8.	Rahman et al. 2021	Bangladesh	Asia	Tertiary (medical college)	12 vs 16	13 vs 9	37	6	No	50	50	0	AAP and ACOG guideline	Sarnat and Sarnat	Yes			Yes		Magnesium Sulphate	250 mg/kg/dose	Three doses at zero, 24 and 48 hour interval	IV infusion	Normal saline	14 days		14 days		Yes (comparable)	In neonates with moderate asphyxia, treatment group versus control group had control of seizure (13.67±1.67 vs 17.92±2.67; P-0.04), appearance of normal cry (10.8±1.15vs12.09±1.37; P-0.02), appearance of normal activity (12.2±1.01 vs13.43±1.63; P-0.02), acceptance of full oral feed by sucking (13.46±1.19 vs14.72±1.73; P-0.04) and mean duration in hospital say (15.05±2.09 vs16.63±2.16; P- 0.03)	p<0.05		NA	Small size	No	None reported
9.	Rashid et al.,2015	Pakistan	Asia	Secondary (general)	43 vs 49	57 vs 51	36	6	No	200	200	0	Clinical	Not stated	No				NA	Magnesium Sulphate	250 mg/kg/dose	Three doses at zero, 24 and 48 hour interval	IV infusion	Normal saline			14 days or 'discharge'	Nil	Yes (No defference)	72% (n = 72 ) neonates in treatment group discharged on oral feeding as compare to only 31% ( n=31) in placebo group which were taking oral feed on discharge. P = 0.001	p < 0.05		NA	Single site study	No	None reported
10.	Sajid et al., 2018	Pakistan	Asia	Tertiary	20 vs 18	13 vs 15	37	5	Yes	66	66	0	Clinical	Not stated	Yes				NA	Magnesium Sulphate	250 mg/kg/dose	Three doses at zero, 24 and 48 hour interval	IV infusion	Normal saline			Discharge'	Nil	Yes	Neurological findings (neonatal reflexes) at discharge were improved in 25(75.8%)subjects in group-A and in 15(45.4%)subjects in group-B (P=0.011). Oral feed (sucking) was established in group-A 25(75.7%) as compared to group-B 13(39.4%) (0.002)	p < 0.05		NA	Single site study	No	None reported
11.	Salamah et al., 2023	Egypt	Africa	Tertiary	20 vs 27	20 vs 13	34	6	No	80	38 vs 37	2 vs. 3	Clinical	Sarnat	Yes	Yes		Yes	Yes	Citicoline	10 mg /kg	Every 12 hours for 4 weeks	IV	Placebo			3m, 6m, 9m and 1 year	Nil	Yes	seizures persisted after discharge in only 2 neonates (5%) in the treatment group, while postdischarge seizures occurred in 11 neonates (27.5%) in the control group.	p < 0.05			being a two-center study with a limited number of patients and short follow-up period	No	None existed
12.	Siddiqui and Butt, 2021	Pakistan	Asia	Services hosiptal???	20 vs 21	20 vs 19	37	6	No	82	82	0	Clinical	Sarnat	Yes			Yes	NA	Magnesium Sulphate	250 mg/kg/dose	Three doses at zero, 24 and 48 hour interval	IV infusion	Supportive care	Discharge	Nil	Discharge'	Nil	Yes	Duration of seizures, suck feed at discharge, neurological status at discharge were significantly better in group 1 (magnesium sulphate group). grade of HIE, frequency of seizures at discharge, and mortality were comparable in both groups	p < 0.05		Yes (2 DAMA)	small sample size, significant difference in weight for gestation between the two groups, and absence of long-term follow-up	No	None existed
