# Supplementary material for: Pharmacologic neuroprotective agents for the treatment of perinatal asphyxia in low-income and lower-middle-income countries: A systematic review and meta-analysis of randomised controlled trials
Source: PLoS One. 2025 Dec 4;20(12):e0337798. doi: 10.1371/journal.pone.0337798 (PMC12677539; doi:10.1371/journal.pone.0337798)
Supplement: S4 File — (XLSX) [file pone.0337798.s004.xlsx]

## Sheet: S4_JBI Checklist
	Authors	Neuroprotective Agent	Internal Validity
			Bias related to seletion and allocation			Bias related to adminsitration of intervention/exposure			Bias related to assessment, detection and measurement of the outcome																																				10. Participants Bias
			Q1	Q2	Q3	Q4	Q5	Q6	Q7. Blinding of outcome assessors												Q 8. Simialr measurement of outcomes												Q 9. Relaible outcome measurement
									Outcome 1	Outcome 2	Outcome 3	Outcome 4	Outcome 5	Outcome 6	Outcome 7	Outcome 8	Outcome 9	Outcome 10	Outcome 11	Outcome 12	Outcome 1	Outcome 2	Outcome 3	Outcome 4	Outcome 5	Outcome 6	Outcome 7	Outcome 8	Outcome 9	Outcome 10	Outcome 11	Outcome 12	Outcome 1	Outcome 2	Outcome 3	Outcome 4	Outcome 5	Outcome 6	Outcome 7	Outcome 8	Outcome 9	Outcome 10	Outcome 11	Outcome 12	Outcome 1	Outcome 2	Outcome 3	Outcome 4	Outcome 5
1	Ahmad et al., 2018	Melatonin	1	0	1	0	0	1	0												1												1												1
2	Akther et al., 2020	Topiramate	1	0	1	0	0	1			0		0	0	0	0	0						1		1	1	1	1	1						1		1	1	1	1	1						1		1
3	Bhat et al., 2009	Magnesium sulphate	1	0	1	1	1	1		1		1			1	1						1		1			1	1						1		1			1	1						1		1
4	Iqbal et al., 2021	Magnesium sulphate	1	1	1	0	1	1	1		1		1	1	1			1			1		1		1	1	1			1			1		1		1	1	1			1			1		1		1
5	Mahmood et al., 2015	Magnesium sulphate	0	0	1	0	0	1		0					0							1					1							1					1							1
6	Malla et al., 2017	Erythropoietin	1	1	1	1	1	1	1		1	1		1	1					1	1		1	1		1	1					1	1		1	1		1	1					1	1		1	1
7	Prakash et al. 2016	Magnesium sulphate	1	0	1	0	0	1	0										0		1										1		1										1		1
8	Rahman et al. 2021	Magnesium sulphate	1	0	1	0	1	1	1												1												1												1
9	Rashid et al.,2015	Magnesium sulphate	0	0	1	0	0	1		0												1												1												1
10	Sajid et al., 2018	Magnesium sulphate	1	0	1	0	0	1		0					0	0						1					1	1						1					1	1						1
11	Salamah et al., 2023	Citicoline	1	1	1	1	1	1				1		1	1		1	1	1					1		1	1		1	1	1					1		1	1		1	1	1					1
12	Siddiqui and Butt, 2021	Magnesium sulphate	1	0	1	0	0	1	0	0		0				0					1	1		1				1					1	1		1				0					1	1		1
[truncated: 31 more columns]
